# Supplementary material for: Multiplexed immunohistochemical evaluation of small bowel inflammatory and epithelial parameters in environmental enteric dysfunction
Source: Am J Clin Nutr. 2024 Sep 17;120(Suppl 1):S31–40. doi: 10.1016/j.ajcnut.2024.02.033 (PMC13169041; doi:10.1016/j.ajcnut.2024.02.033)
Supplement: Multimedia component 2 [file mmc2.zip]

Archive with 1 entries (1 files):
- ajcnut_475_APPEND~1_mmc2.DOC
